# Supplementary material for: Short Double-Stranded DNA (≤40-bp) Affects Repair Pathway Choice
Source: Int J Mol Sci. 2023 Jul 23;24(14):11836. doi: 10.3390/ijms241411836 (PMC10380458; doi:10.3390/ijms241411836)
Supplement: Supplementary file 1 [file ijms-24-11836-s001.zip]

Archive with 1 entries (1 files):
- ijms-2461445-supplementary.pdf
